# Supplementary material for: Enhancing the detection of barcoded reads in high throughput DNA sequencing data by controlling the false discovery rate
Source: BMC Bioinformatics. 2014 Aug 7;15(1):264. doi: 10.1186/1471-2105-15-264 (PMC4133078; doi:10.1186/1471-2105-15-264)
Supplement: Supplementary file 4 — Additional file 4: Variant calls. This archive contains the variant calls in bcf file format as exported by samtools. (ZIP 6 MB) [file 12859_2013_6528_MOESM4_ESM.zip]

Archive with 20 entries (20 files):
- ACCAGAA.raw.bcf
- ACCGTTA.raw.bcf
- ATGCCTA.raw.bcf
- CAAGTCA.raw.bcf
- CACCTAA.raw.bcf
- CAGAGAA.raw.bcf
- CCAACAA.raw.bcf
- CCTGTAA.raw.bcf
- CGGTATA.raw.bcf
- CTCTAGA.raw.bcf
- GAAGCTT.raw.bcf
- GATCGAA.raw.bcf
- GCGATAA.raw.bcf
- GGAAGAA.raw.bcf
- GGATTGT.raw.bcf
- TACTGGA.raw.bcf
- TAGCCAA.raw.bcf
- TCAAGGA.raw.bcf
- TGGAGTA.raw.bcf
- TTGCAGA.raw.bcf
